# Supplementary material for: Lipid Metabolism and Actin Cytoskeleton Regulation Underlie Yield and Disease Resistance in Two Coffea canephora Breeding Populations
Source: Plants (Basel). 2025 Dec 3;14(23):3675. doi: 10.3390/plants14233675 (PMC12694222; doi:10.3390/plants14233675)
Supplement: Supplementary file 1 [file plants-14-03675-s001.zip]

Archive with 1 entries (1 files):
- plants-4002489-supplementary.xlsx
